# Supplementary material for: Primary Thyroid NUT Carcinoma With High PD-L1 Expression and Novel Massive IGKV Gene Fusions: A Case Report With Treatment Implications and Literature Review
Source: Front Oncol. 2022 Jan 19;11:778296. doi: 10.3389/fonc.2021.778296 (PMC8807656; doi:10.3389/fonc.2021.778296)
Supplement: Supplementary file 1 [file DataSheet_1.xlsx]

## Sheet: Sheet1
	Table S1.The detailed data of the antibodies
	Antibody	Catalog no.	Source	Repair reagent	Repair time (min)
	TTF-1	ZM-0270	Zsbio, Beijing, China	CCI	32	Pre-Diluted
	CD30	ZM-0043	Zsbio, Beijing, China	CCI	90	Pre-Diluted
	P53	ZM-0408	Zsbio, Beijing, China	CCI	28	Pre-Diluted
	CK19	Kit-0030	Maxim, Fuzhou, China	CCI	24	Pre-Diluted
	Ki-67	F16517	Ventana, Tucson, AZ, USA	CCI	32	Pre-Diluted
	C-MYC	ZA-0555	Zsbio, Beijing, China	EDTA	5	Pre-Diluted
	TG	ZM-0241	Zsbio, Beijing, China	EDTA	5	Pre-Diluted
	NUT	ZA-0671	Zsbio, Beijing, China	EDTA	5	Pre-Diluted
	Pax-8	ZM-0468	Zsbio, Beijing, China	EDTA	5	Pre-Diluted
	EMA	Kit-0011	Maxim, Fuzhou, China	EDTA	5	Pre-Diluted
	ALK	ZM-0248	Zsbio, Beijing, China	EDTA	5	Pre-Diluted
	PD-L1	22C3	Dako, Glostrup, Denmark	CCI	60	Pre-Diluted
